# Supplementary material for: The Effect of Epidural Analgesia on Quality of Recovery (QoR) after Radical Prostatectomy
Source: J Pers Med. 2022 Dec 27;13(1):51. doi: 10.3390/jpm13010051 (PMC9862137; doi:10.3390/jpm13010051)
Supplement: Supplementary file 1 [file jpm-13-00051-s001.zip]

Archive with 1 entries (1 files):
- jpm-2025119-supplementary.pdf
